# Supplementary material for: An integrative view of the regulatory and transcriptional landscapes in mouse hematopoiesis
Source: Genome Res. 2020 Mar;30(3):472–84. doi: 10.1101/gr.255760.119 (PMC7111515; doi:10.1101/gr.255760.119)
Supplement: Supplemental Material [file supp_gr.255760.119_Supplemental_Code.zip]

Archive with 809 entries (664 files):
- Supplemental_Code/
- Supplemental_Code/.DS_Store
- Supplemental_Code/LICENSE
- Supplemental_Code/README.md
- Supplemental_Code/01_S3norm_pipeline/
- Supplemental_Code/01_S3norm_pipeline/info_table_all.rc2nbp.txt
- Supplemental_Code/01_S3norm_pipeline/INSTALL.sh
- Supplemental_Code/01_S3norm_pipeline/LICENSE
- Supplemental_Code/01_S3norm_pipeline/README.md
- Supplemental_Code/01_S3norm_pipeline/README.txt
- Supplemental_Code/01_S3norm_pipeline/run_pipeline.sh
- Supplemental_Code/01_S3norm_pipeline/example_figures/
- Supplemental_Code/01_S3norm_pipeline/example_figures/rc2pknorm.png
- Supplemental_Code/01_S3norm_pipeline/src/
- Supplemental_Code/01_S3norm_pipeline/src/.DS_Store
- Supplemental_Code/01_S3norm_pipeline/src/fisher_pval.R
- Supplemental_Code/01_S3norm_pipeline/src/get_mk_ref.R
- Supplemental_Code/01_S3norm_pipeline/src/get_top_ref.R
- Supplemental_Code/01_S3norm_pipeline/src/install_R.R
- Supplemental_Code/01_S3norm_pipeline/src/negative_binomial_p_2r_bgadj.R
- Supplemental_Code/01_S3norm_pipeline/src/negative_binomial_p_2r_bgadj_bayes.R
- Supplemental_Code/01_S3norm_pipeline/src/negative_binomial_p_2r_bgadj_nozero.R
- Supplemental_Code/01_S3norm_pipeline/src/normalize_input.zip
- Supplemental_Code/01_S3norm_pipeline/src/overall_pipeline.sh
- Supplemental_Code/01_S3norm_pipeline/src/peaknorm_rotate_log_ref_mean.py
- Supplemental_Code/01_S3norm_pipeline/src/peaknorm_rotate_log_z_mean.py
- Supplemental_Code/01_S3norm_pipeline/src/normalize_input/
- Supplemental_Code/01_S3norm_pipeline/src/normalize_input/info_table_input.txt
- Supplemental_Code/01_S3norm_pipeline/src/normalize_input/normalize_input.R
- Supplemental_Code/01_S3norm_pipeline/src/normalize_input/normalize_input.sh
- Supplemental_Code/01_S3norm_pipeline/used_scripts/
- Supplemental_Code/01_S3norm_pipeline/used_scripts/.DS_Store
- Supplemental_Code/02_IDEAS_pipeline/
- Supplemental_Code/02_IDEAS_pipeline/README.txt
- Supplemental_Code/02_IDEAS_pipeline/RUNME.sh
- Supplemental_Code/02_IDEAS_pipeline/run_IDEAS.input
- Supplemental_Code/02_IDEAS_pipeline/run_IDEAS.parafile
- Supplemental_Code/02_IDEAS_pipeline/run_IDEAS.sh
- Supplemental_Code/02_IDEAS_pipeline/run_IDEAS_lesshetero.input
- Supplemental_Code/02_IDEAS_pipeline/run_IDEAS_lesshetero.parafile
- Supplemental_Code/02_IDEAS_pipeline/run_IDEAS_lesshetero.sh
- Supplemental_Code/fig1_figS4_ figS5_whole_genome_correlation_heatmap/
- Supplemental_Code/fig1_figS4_ figS5_whole_genome_correlation_heatmap/get_cor_mat_heat.sh
- Supplemental_Code/fig1_figS4_ figS5_whole_genome_correlation_heatmap/plot_correlation_heatmap_tf.R
- Supplemental_Code/fig1_figS4_ figS5_whole_genome_correlation_heatmap/README.txt
- Supplemental_Code/fig3_ccRE_intersect_number/
- Supplemental_Code/fig3_ccRE_intersect_number/.DS_Store
- Supplemental_Code/fig3_ccRE_intersect_number/bed_list_all.txt
- Supplemental_Code/fig3_ccRE_intersect_number/get_result_get_upset_fig_pkcenter.sh
- Supplemental_Code/fig3_ccRE_intersect_number/get_upset_fig.sh
- Supplemental_Code/fig3_ccRE_intersect_number/upset.mid.R
- Supplemental_Code/fig3_ccRE_intersect_number/upset.R
- Supplemental_Code/fig3_ccRE_intersect_number/upset_Vision_GZX_AQW.R
- Supplemental_Code/fig4_figS10_atac_rna_pk_correlation_heatmap_pca/
- Supplemental_Code/fig4_figS10_atac_rna_pk_correlation_heatmap_pca/.DS_Store
- Supplemental_Code/fig4_figS10_atac_rna_pk_correlation_heatmap_pca/atac_pk_correlation_pca.R
- Supplemental_Code/fig4_figS10_atac_rna_pk_correlation_heatmap_pca/atac_pk_correlation_pca_repsep.R
- Supplemental_Code/fig4_figS10_atac_rna_pk_correlation_heatmap_pca/corrHeatmap3.r
- Supplemental_Code/fig4_figS10_atac_rna_pk_correlation_heatmap_pca/get_result.sh
- Supplemental_Code/fig4_figS10_atac_rna_pk_correlation_heatmap_pca/normalize.r
- Supplemental_Code/fig4_figS10_atac_rna_pk_correlation_heatmap_pca/RNA_pk_correlation_pca_repsep.R
- Supplemental_Code/fig5_barplot_state_transition_heatmap/
- Supplemental_Code/fig5_barplot_state_transition_heatmap/.DS_Store
- Supplemental_Code/fig5_barplot_state_transition_heatmap/atac_vs_histone.R
- Supplemental_Code/fig5_barplot_state_transition_heatmap/get_fun_allbar.sh
- Supplemental_Code/fig5_barplot_state_transition_heatmap/get_state_pair.R
- Supplemental_Code/fig5_barplot_state_transition_heatmap/get_state_pair_20ct.R
- Supplemental_Code/fig5_barplot_state_transition_heatmap/plot_all_fun_bar.not0_9_13.R
- Supplemental_Code/fig5_barplot_state_transition_heatmap/plot_all_fun_bar.only9_13.CMP.R
- Supplemental_Code/fig5_barplot_state_transition_heatmap/plot_all_fun_bar.only9_13.R
- Supplemental_Code/fig5_barplot_state_transition_heatmap/plot_all_fun_bar.R
- Supplemental_Code/fig5_barplot_state_transition_heatmap/plot_all_fun_bar_noneedpk.R
- Supplemental_Code/fig5_barplot_state_transition_heatmap/plot_all_fun_bar_s3normpk.R
- Supplemental_Code/fig5_barplot_state_transition_heatmap/README.txt
- Supplemental_Code/fig5_state_transition_heatmap/
- Supplemental_Code/fig5_state_transition_heatmap/.DS_Store
- Supplemental_Code/fig5_state_transition_heatmap/get_state_pair.R
- Supplemental_Code/fig5_state_transition_heatmap/get_state_pair_20ct.R
- Supplemental_Code/fig5_state_transition_heatmap/plot_state_pair_deeptool_heatmap.0807_fig7_205019ccREs.sh
- Supplemental_Code/fig5_state_transition_heatmap/README.txt
- Supplemental_Code/fig6_figS17_ccRE_selection_script/
- Supplemental_Code/fig6_figS17_ccRE_selection_script/degene.R
- Supplemental_Code/fig6_figS17_ccRE_selection_script/degene_try.R
- Supplemental_Code/fig6_figS17_ccRE_selection_script/genecre.R
- Supplemental_Code/fig6_figS17_ccRE_selection_script/run1.R
- Supplemental_Code/fig6_figS17_ccRE_selection_script/run2.R
- Supplemental_Code/fig6_figS17_ccRE_selection_script/run3.R
- Supplemental_Code/fig6_figS17_ccRE_selection_script/rungenecre.R
- Supplemental_Code/fig6_figS17_ccRE_selection_script/rungenecre_fixglobal.R
- Supplemental_Code/fig6_figS17_ccRE_selection_script/rungenecre_roadmap.R
- Supplemental_Code/fig6_figS17_ccRE_selection_script/rungenereg.R
- Supplemental_Code/fig6_figS17_eRP_overall_step0/
- Supplemental_Code/fig6_figS17_eRP_overall_step0/fig6_supple_fig18_eRP_overall.sh
- Supplemental_Code/fig6_figS17_eRP_track_scripts/
- Supplemental_Code/fig6_figS17_eRP_track_scripts/ct_list.txt
- Supplemental_Code/fig6_figS17_eRP_track_scripts/get_8tracks.R
- Supplemental_Code/fig6_figS17_eRP_track_scripts/get_eRPs.8track.R
- Supplemental_Code/fig6_figS17_eRP_track_scripts/get_eRP_for_each_cCRE_in_each_ct.sh
- Supplemental_Code/fig6_figS17_eRP_track_scripts/PBS.getbw.sh
- Supplemental_Code/fig6_figS17_eRP_track_scripts/PBS.splitbed.sh
- Supplemental_Code/fig6_figS17_eRP_track_scripts/regress_coefficient_2kb.with0.R
- Supplemental_Code/fig6_figS17_eRP_track_scripts/split.sh
- Supplemental_Code/fig6_figS17_getTPM/
- Supplemental_Code/fig6_figS17_getTPM/get_HtseqCount_withcoordinates.sh
- Supplemental_Code/fig6_figS17_getTPM/get_TPM_from_HTseqCount.R
- Supplemental_Code/fig6_figS17_get_adjR2_boxplot/
- Supplemental_Code/fig6_figS17_get_adjR2_boxplot/.DS_Store
- Supplemental_Code/fig6_figS17_get_adjR2_boxplot/get_adjR2_testing.4G.0807.sele.R
- Supplemental_Code/fig6_figS17_get_adjR2_boxplot/get_adjR2_testing.4G.0807.sele_vs_nosele.R
- Supplemental_Code/fig6_figS17_get_bw_for_interesting_genes/
- Supplemental_Code/fig6_figS17_get_bw_for_interesting_genes/get_bw.sh
- Supplemental_Code/fig6_figS17_step1_ccRE_selection_script/
- Supplemental_Code/fig6_figS17_step1_ccRE_selection_script/degene.R
- Supplemental_Code/fig6_figS17_step1_ccRE_selection_script/degene_try.R
- Supplemental_Code/fig6_figS17_step1_ccRE_selection_script/genecre.R
- Supplemental_Code/fig6_figS17_step1_ccRE_selection_script/run1.R
- Supplemental_Code/fig6_figS17_step1_ccRE_selection_script/run2.R
- Supplemental_Code/fig6_figS17_step1_ccRE_selection_script/run3.R
- Supplemental_Code/fig6_figS17_step1_ccRE_selection_script/rungenecre.R
- Supplemental_Code/fig6_figS17_step1_ccRE_selection_script/rungenecre_fixglobal.R
- Supplemental_Code/fig6_figS17_step1_ccRE_selection_script/rungenecre_roadmap.R
- Supplemental_Code/fig6_figS17_step1_ccRE_selection_script/rungenereg.R
- Supplemental_Code/fig6_figS17_step2_extract_gene_cCRE_pair_from_Rdat/
- Supplemental_Code/fig6_figS17_step2_extract_gene_cCRE_pair_from_Rdat/check_reproducibility.py
- Supplemental_Code/fig6_figS17_step2_extract_gene_cCRE_pair_from_Rdat/extract.gene_ccRE.sh
- Supplemental_Code/fig6_figS17_step2_extract_gene_cCRE_pair_from_Rdat/get_gene_groups.R
- Supplemental_Code/fig6_figS17_step2_extract_gene_cCRE_pair_from_Rdat/get_gene_nameid.py
- Supplemental_Code/fig6_figS17_step3_gene_cCRE_pair/
- Supplemental_Code/fig6_figS17_step3_gene_cCRE_pair/200bp_to_ccRE.geneGroup.py
- Supplemental_Code/fig6_figS17_step3_gene_cCRE_pair/200bp_to_ccRE.py
- Supplemental_Code/fig6_figS17_step3_gene_cCRE_pair/200bp_to_ccRE_count.py
- Supplemental_Code/fig6_figS17_step3_gene_cCRE_pair/200bp_to_ccRE_uniq.py
- Supplemental_Code/fig6_figS17_step3_gene_cCRE_pair/gene_ccRE_200bp_to_ccRE.sh
- Supplemental_Code/fig6_figS17_step3_gene_cCRE_pair/plot_count.R
- Supplemental_Code/fig6_figS17_step3_gene_cCRE_pair/vlookup.py
- Supplemental_Code/fig6_figS17_step4_eRP_track_scripts/
- Supplemental_Code/fig6_figS17_step4_eRP_track_scripts/ct_list.txt
- Supplemental_Code/fig6_figS17_step4_eRP_track_scripts/get_8tracks.R
- Supplemental_Code/fig6_figS17_step4_eRP_track_scripts/get_eRPs.8track.R
- Supplemental_Code/fig6_figS17_step4_eRP_track_scripts/get_eRP_for_each_cCRE_in_each_ct.sh
- Supplemental_Code/fig6_figS17_step4_eRP_track_scripts/PBS.getbw.sh
- Supplemental_Code/fig6_figS17_step4_eRP_track_scripts/PBS.splitbed.sh
- Supplemental_Code/fig6_figS17_step4_eRP_track_scripts/regress_coefficient_2kb.with0.R
- Supplemental_Code/fig6_figS17_step4_eRP_track_scripts/split.sh
- Supplemental_Code/fig6_figS17_step5_get_eRP_all_DP_4DP_heatmap/
- Supplemental_Code/fig6_figS17_step5_get_eRP_all_DP_4DP_heatmap/.DS_Store
- Supplemental_Code/fig6_figS17_step5_get_eRP_all_DP_4DP_heatmap/get_ePR_pipeline.sh
- Supplemental_Code/fig6_figS17_step5_get_eRP_all_DP_4DP_heatmap/plot_eRPs.R
- Supplemental_Code/fig6_figS17_step5_get_eRP_all_DP_4DP_heatmap/regress_eRP_2kb.R
- Supplemental_Code/fig6_figS17_step5_get_eRP_all_DP_4DP_heatmap/regress_eRP_2kb_DP.R
- Supplemental_Code/fig6_figS17_step5_get_eRP_all_DP_4DP_heatmap/regress_eRP_2kb_split4group.R
- Supplemental_Code/fig6_figS17_step6_get_adjR2_boxplot/
- Supplemental_Code/fig6_figS17_step6_get_adjR2_boxplot/.DS_Store
- Supplemental_Code/fig6_figS17_step6_get_adjR2_boxplot/get_adjR2_testing.4G.0807.sele.R
- Supplemental_Code/fig6_figS17_step6_get_adjR2_boxplot/get_adjR2_testing.4G.0807.sele_vs_nosele.R
- Supplemental_Code/fig6_figS17_step7_get_megatable/
- Supplemental_Code/fig6_figS17_step7_get_megatable/get_ccRE_eRP_for_megatable.sh
- Supplemental_Code/fig6_figS17_step7_get_megatable/get_megatable_eRP.py
- Supplemental_Code/fig6_figS17_step7_get_megatable/round.R
- Supplemental_Code/figS11_genenumber/
- Supplemental_Code/figS11_genenumber/plot.r
- Supplemental_Code/figS12_state_pair_between_ct/
- Supplemental_Code/figS12_state_pair_between_ct/.DS_Store
- Supplemental_Code/figS12_state_pair_between_ct/get_results.sh
- Supplemental_Code/figS12_state_pair_between_ct/ideas_state_count.R
- Supplemental_Code/figS13_sequnwinder_motif_analysis/
- Supplemental_Code/figS13_sequnwinder_motif_analysis/get_sequnwinder_output.sh
- Supplemental_Code/figS14_state13_7_close_gene_exp/
- Supplemental_Code/figS14_state13_7_close_gene_exp/cntPlot.r
- Supplemental_Code/figS14_state13_7_close_gene_exp/heatmap.r
- Supplemental_Code/figS15_state13_7_tadboundary_enrich/
- Supplemental_Code/figS15_state13_7_tadboundary_enrich/get_state13_to_7_intersectTADboundary.sh
- Supplemental_Code/figS15_state13_7_tadboundary_enrich/plot_with_CI.R
- Supplemental_Code/figS15_state13_7_tadboundary_enrich/S3norm_tpm.R
- Supplemental_Code/figures_for_github/
- Supplemental_Code/figures_for_github/vision_mouse.png
- Supplemental_Code/normalization_pipeline/
- Supplemental_Code/normalization_pipeline/INSTALL.sh
- Supplemental_Code/normalization_pipeline/LICENSE
- Supplemental_Code/normalization_pipeline/README.md
- Supplemental_Code/normalization_pipeline/run_pipeline.sh
- Supplemental_Code/normalization_pipeline/example_figures/
- Supplemental_Code/normalization_pipeline/example_figures/rc2pknorm.png
- Supplemental_Code/normalization_pipeline/src/
- Supplemental_Code/normalization_pipeline/src/.DS_Store
- Supplemental_Code/normalization_pipeline/src/fisher_pval.R
- Supplemental_Code/normalization_pipeline/src/get_mk_ref.R
- Supplemental_Code/normalization_pipeline/src/get_top_ref.R
- Supplemental_Code/normalization_pipeline/src/install_R.R
- Supplemental_Code/normalization_pipeline/src/negative_binomial_p_2r_bgadj.R
- Supplemental_Code/normalization_pipeline/src/negative_binomial_p_2r_bgadj_bayes.R
- Supplemental_Code/normalization_pipeline/src/negative_binomial_p_2r_bgadj_nozero.R
- Supplemental_Code/normalization_pipeline/src/normalize_input.zip
- Supplemental_Code/normalization_pipeline/src/overall_pipeline.sh
- Supplemental_Code/normalization_pipeline/src/peaknorm_rotate_log_ref_mean.py
- Supplemental_Code/normalization_pipeline/src/peaknorm_rotate_log_z_mean.py
- Supplemental_Code/normalization_pipeline/src/normalize_input/
- Supplemental_Code/normalization_pipeline/src/normalize_input/info_table_input.txt
- Supplemental_Code/normalization_pipeline/src/normalize_input/normalize_input.R
- Supplemental_Code/normalization_pipeline/src/normalize_input/normalize_input.sh
- Supplemental_Code/normalization_pipeline/used_scripts/
- Supplemental_Code/normalization_pipeline/used_scripts/.DS_Store
- Supplemental_Code/other_analysis/
- Supplemental_Code/other_analysis/.DS_Store
- Supplemental_Code/other_analysis/fig1_suppl_fig4_ suppl_fig5_whole_genome_correlation_heatmap/
- Supplemental_Code/other_analysis/fig3_ccRE_intersect_number/
- Supplemental_Code/other_analysis/fig3_ccRE_intersect_number/.DS_Store
- Supplemental_Code/other_analysis/fig3_ccRE_intersect_number/get_upset_fig.sh
- Supplemental_Code/other_analysis/fig3_ccRE_intersect_number/get_upset_fig_pkcenter.sh
- Supplemental_Code/other_analysis/fig3_ccRE_intersect_number/upset.mid.R
- Supplemental_Code/other_analysis/fig3_ccRE_intersect_number/upset.R
- Supplemental_Code/other_analysis/fig3_ccRE_intersect_number/upset_Vision_GZX_AQW.R
- Supplemental_Code/other_analysis/fig4_suppl_fig9_atac_rna_pk_correlation_heatmap_pca/
- Supplemental_Code/other_analysis/fig4_suppl_fig9_atac_rna_pk_correlation_heatmap_pca/.DS_Store
- Supplemental_Code/other_analysis/fig4_suppl_fig9_atac_rna_pk_correlation_heatmap_pca/corrHeatmap3.r
- Supplemental_Code/other_analysis/fig4_suppl_fig9_atac_rna_pk_correlation_heatmap_pca/normalize.r
- Supplemental_Code/other_analysis/fig5_barplot_state_transition_heatmap/
- Supplemental_Code/other_analysis/fig5_barplot_state_transition_heatmap/.DS_Store
- Supplemental_Code/other_analysis/fig5_barplot_state_transition_heatmap/atac_vs_histone.R
- Supplemental_Code/other_analysis/fig5_barplot_state_transition_heatmap/get_fun_allbar.sh
- Supplemental_Code/other_analysis/fig5_barplot_state_transition_heatmap/get_state_pair.R
- Supplemental_Code/other_analysis/fig5_barplot_state_transition_heatmap/get_state_pair_20ct.R
- Supplemental_Code/other_analysis/fig5_barplot_state_transition_heatmap/plot_all_fun_bar.not0_9_13.R
- Supplemental_Code/other_analysis/fig5_barplot_state_transition_heatmap/plot_all_fun_bar.only9_13.CMP.R
- Supplemental_Code/other_analysis/fig5_barplot_state_transition_heatmap/plot_all_fun_bar.only9_13.R
- Supplemental_Code/other_analysis/fig5_barplot_state_transition_heatmap/plot_all_fun_bar.R
- Supplemental_Code/other_analysis/fig5_barplot_state_transition_heatmap/plot_all_fun_bar_noneedpk.R
- Supplemental_Code/other_analysis/fig5_barplot_state_transition_heatmap/plot_all_fun_bar_s3normpk.R
- Supplemental_Code/other_analysis/fig5_state_transition_heatmap/
- Supplemental_Code/other_analysis/fig5_state_transition_heatmap/.DS_Store
- Supplemental_Code/other_analysis/fig5_state_transition_heatmap/get_state_pair.R
- Supplemental_Code/other_analysis/fig5_state_transition_heatmap/get_state_pair_20ct.R
- Supplemental_Code/other_analysis/fig6_supple_fig18_ccRE_selection_script/
- Supplemental_Code/other_analysis/fig6_supple_fig18_ccRE_selection_script/degene.R
- Supplemental_Code/other_analysis/fig6_supple_fig18_ccRE_selection_script/degene_try.R
- Supplemental_Code/other_analysis/fig6_supple_fig18_ccRE_selection_script/genecre.R
- Supplemental_Code/other_analysis/fig6_supple_fig18_ccRE_selection_script/run1.R
- Supplemental_Code/other_analysis/fig6_supple_fig18_ccRE_selection_script/run2.R
- Supplemental_Code/other_analysis/fig6_supple_fig18_ccRE_selection_script/run3.R
- Supplemental_Code/other_analysis/fig6_supple_fig18_ccRE_selection_script/rungenecre.R
- Supplemental_Code/other_analysis/fig6_supple_fig18_ccRE_selection_script/rungenecre_fixglobal.R
- Supplemental_Code/other_analysis/fig6_supple_fig18_ccRE_selection_script/rungenecre_roadmap.R
- Supplemental_Code/other_analysis/fig6_supple_fig18_ccRE_selection_script/rungenereg.R
- Supplemental_Code/other_analysis/fig6_supple_fig18_eRP_overall_step0/
- Supplemental_Code/other_analysis/fig6_supple_fig18_eRP_overall_step0/fig6_supple_fig18_eRP_overall.sh
- Supplemental_Code/other_analysis/fig6_supple_fig18_eRP_track_scripts/
- Supplemental_Code/other_analysis/fig6_supple_fig18_eRP_track_scripts/ct_list.txt
- Supplemental_Code/other_analysis/fig6_supple_fig18_eRP_track_scripts/get_8tracks.R
- Supplemental_Code/other_analysis/fig6_supple_fig18_eRP_track_scripts/get_eRPs.8track.R
- Supplemental_Code/other_analysis/fig6_supple_fig18_eRP_track_scripts/get_eRP_for_each_cCRE_in_each_ct.sh
- Supplemental_Code/other_analysis/fig6_supple_fig18_eRP_track_scripts/PBS.getbw.sh
- Supplemental_Code/other_analysis/fig6_supple_fig18_eRP_track_scripts/PBS.splitbed.sh
- Supplemental_Code/other_analysis/fig6_supple_fig18_eRP_track_scripts/regress_coefficient_2kb.with0.R
- Supplemental_Code/other_analysis/fig6_supple_fig18_eRP_track_scripts/split.sh
- Supplemental_Code/other_analysis/fig6_supple_fig18_getTPM/
- Supplemental_Code/other_analysis/fig6_supple_fig18_getTPM/get_HtseqCount_withcoordinates.sh
- Supplemental_Code/other_analysis/fig6_supple_fig18_getTPM/get_TPM_from_HTseqCount.R
- Supplemental_Code/other_analysis/fig6_supple_fig18_get_bw_for_interesting_genes/
- Supplemental_Code/other_analysis/fig6_supple_fig18_get_bw_for_interesting_genes/get_bw.sh
- Supplemental_Code/other_analysis/fig6_supple_fig18_step1_ccRE_selection_script/
- Supplemental_Code/other_analysis/fig6_supple_fig18_step1_ccRE_selection_script/degene.R
- Supplemental_Code/other_analysis/fig6_supple_fig18_step1_ccRE_selection_script/degene_try.R
- Supplemental_Code/other_analysis/fig6_supple_fig18_step1_ccRE_selection_script/genecre.R
- Supplemental_Code/other_analysis/fig6_supple_fig18_step1_ccRE_selection_script/run1.R
- Supplemental_Code/other_analysis/fig6_supple_fig18_step1_ccRE_selection_script/run2.R
- Supplemental_Code/other_analysis/fig6_supple_fig18_step1_ccRE_selection_script/run3.R
- Supplemental_Code/other_analysis/fig6_supple_fig18_step1_ccRE_selection_script/rungenecre.R
- Supplemental_Code/other_analysis/fig6_supple_fig18_step1_ccRE_selection_script/rungenecre_fixglobal.R
- Supplemental_Code/other_analysis/fig6_supple_fig18_step1_ccRE_selection_script/rungenecre_roadmap.R
- Supplemental_Code/other_analysis/fig6_supple_fig18_step1_ccRE_selection_script/rungenereg.R
- Supplemental_Code/other_analysis/fig6_supple_fig18_step2_extract_gene_cCRE_pair_from_Rdat/
- Supplemental_Code/other_analysis/fig6_supple_fig18_step3_gene_cCRE_pair/
- Supplemental_Code/other_analysis/fig6_supple_fig18_step3_gene_cCRE_pair/200bp_to_ccRE.geneGroup.py
- Supplemental_Code/other_analysis/fig6_supple_fig18_step3_gene_cCRE_pair/200bp_to_ccRE.py
- Supplemental_Code/other_analysis/fig6_supple_fig18_step3_gene_cCRE_pair/200bp_to_ccRE_count.py
- Supplemental_Code/other_analysis/fig6_supple_fig18_step3_gene_cCRE_pair/200bp_to_ccRE_uniq.py
- Supplemental_Code/other_analysis/fig6_supple_fig18_step3_gene_cCRE_pair/gene_ccRE_200bp_to_ccRE.sh
- Supplemental_Code/other_analysis/fig6_supple_fig18_step3_gene_cCRE_pair/plot_count.R
- Supplemental_Code/other_analysis/fig6_supple_fig18_step3_gene_cCRE_pair/vlookup.py
- Supplemental_Code/other_analysis/fig6_supple_fig18_step4_eRP_track_scripts/
- Supplemental_Code/other_analysis/fig6_supple_fig18_step4_eRP_track_scripts/ct_list.txt
- Supplemental_Code/other_analysis/fig6_supple_fig18_step4_eRP_track_scripts/get_8tracks.R
- Supplemental_Code/other_analysis/fig6_supple_fig18_step4_eRP_track_scripts/get_eRPs.8track.R
- Supplemental_Code/other_analysis/fig6_supple_fig18_step4_eRP_track_scripts/PBS.getbw.sh
- Supplemental_Code/other_analysis/fig6_supple_fig18_step4_eRP_track_scripts/PBS.splitbed.sh
- Supplemental_Code/other_analysis/fig6_supple_fig18_step4_eRP_track_scripts/split.sh
- Supplemental_Code/other_analysis/fig6_supple_fig18_step5_get_eRP_all_DP_4DP_heatmap/
- Supplemental_Code/other_analysis/fig6_supple_fig18_step5_get_eRP_all_DP_4DP_heatmap/.DS_Store
- Supplemental_Code/other_analysis/fig6_supple_fig18_step5_get_eRP_all_DP_4DP_heatmap/get_ePR_pipeline.sh
- Supplemental_Code/other_analysis/fig6_supple_fig18_step5_get_eRP_all_DP_4DP_heatmap/plot_eRPs.R
- Supplemental_Code/other_analysis/fig6_supple_fig18_step5_get_eRP_all_DP_4DP_heatmap/regress_eRP_2kb.R
- Supplemental_Code/other_analysis/fig6_supple_fig18_step5_get_eRP_all_DP_4DP_heatmap/regress_eRP_2kb_DP.R
- Supplemental_Code/other_analysis/fig6_supple_fig18_step6_get_adjR2_boxplot/
- Supplemental_Code/other_analysis/fig6_supple_fig18_step6_get_adjR2_boxplot/.DS_Store
- Supplemental_Code/other_analysis/fig6_supple_fig18_step7_get_megatable/
- Supplemental_Code/other_analysis/fig6_supple_fig18_step7_get_megatable/get_ccRE_eRP_for_megatable.sh
- Supplemental_Code/other_analysis/fig6_supple_fig18_step7_get_megatable/get_megatable_eRP.py
- Supplemental_Code/other_analysis/fig6_supple_fig18_step7_get_megatable/round.R
- Supplemental_Code/other_analysis/fig6_suppl_fig18_get_adjR2_boxplot/
- Supplemental_Code/other_analysis/fig6_suppl_fig18_get_adjR2_boxplot/.DS_Store
[truncated: 509 more entries]
