# Supplementary material for: An integrative view of the regulatory and transcriptional landscapes in mouse hematopoiesis
Source: Genome Res. 2020 Mar;30(3):472–84. doi: 10.1101/gr.255760.119 (PMC7111515; doi:10.1101/gr.255760.119)
Supplement: Supplemental Material [file supp_gr.255760.119_Supplemental_Code.zip › Supplemental_Code/01_S3norm_pipeline/info_table_all.rc2nbp.txt]

B_SPL.h3k27acrep.100035.bamtobed5endintersect.signal	merged_normed_input.rounding.txt
CFU_E_ad.h3k27acrep.100030.bamtobed5endintersect.signal	merged_normed_input.rounding.txt
CLP.h3k27acrep.100039.bamtobed5endintersect.signal	merged_normed_input.rounding.txt
CMP.h3k27acrep.100027.bamtobed5endintersect.signal	merged_normed_input.rounding.txt
ER4.h3k27acrep.538.bamtobed5endintersect.signal	merged_normed_input.rounding.txt
ER4.h3k27acrep.539.bamtobed5endintersect.signal	merged_normed_input.rounding.txt
ERY_ad.h3k27acrep.100031.bamtobed5endintersect.signal	merged_normed_input.rounding.txt
ERY_fl.h3k27acrep.100160.bamtobed5endintersect.signal	merged_normed_input.rounding.txt
ERY_fl.h3k27acrep.100161.bamtobed5endintersect.signal	merged_normed_input.rounding.txt
G1E.h3k27acrep.534.bamtobed5endintersect.signal	merged_normed_input.rounding.txt
G1E.h3k27acrep.535.bamtobed5endintersect.signal	merged_normed_input.rounding.txt
GMP.h3k27acrep.100028.bamtobed5endintersect.signal	merged_normed_input.rounding.txt
HPC7.h3k27acrep.100128.bamtobed5endintersect.signal	merged_normed_input.rounding.txt
LSK_BM.h3k27acrep.100024.bamtobed5endintersect.signal	merged_normed_input.rounding.txt
LSK_BM.h3k27acrep.100025.bamtobed5endintersect.signal	merged_normed_input.rounding.txt
LSK_BM.h3k27acrep.100026.bamtobed5endintersect.signal	merged_normed_input.rounding.txt
MEP.h3k27acrep.100029.bamtobed5endintersect.signal	merged_normed_input.rounding.txt
MK_imm_ad.h3k27acrep.100020.bamtobed5endintersect.signal	merged_normed_input.rounding.txt
MK_imm_ad.h3k27acrep.100021.bamtobed5endintersect.signal	merged_normed_input.rounding.txt
MK_imm_ad.h3k27acrep.100117.bamtobed5endintersect.signal	merged_normed_input.rounding.txt
MK_imm_ad.h3k27acrep.100119.bamtobed5endintersect.signal	merged_normed_input.rounding.txt
MONO_BM.h3k27acrep.100033.bamtobed5endintersect.signal	merged_normed_input.rounding.txt
NEU.h3k27acrep.100032.bamtobed5endintersect.signal	merged_normed_input.rounding.txt
NK_SPL.h3k27acrep.100038.bamtobed5endintersect.signal	merged_normed_input.rounding.txt
T_CD4_SPL.h3k27acrep.100036.bamtobed5endintersect.signal	merged_normed_input.rounding.txt
T_CD8_SPL.h3k27acrep.100037.bamtobed5endintersect.signal	merged_normed_input.rounding.txt
B_SPL.h3k27me3rep.102.bamtobed5endintersect.signal	merged_normed_input.rounding.txt
B_SPL.h3k27me3rep.103.bamtobed5endintersect.signal	merged_normed_input.rounding.txt
ER4.h3k27me3rep.113.bamtobed5endintersect.signal	merged_normed_input.rounding.txt
ER4.h3k27me3rep.11.bamtobed5endintersect.signal	merged_normed_input.rounding.txt
ERY_ad.h3k27me3rep.100145.bamtobed5endintersect.signal	merged_normed_input.rounding.txt
ERY_fl.h3k27me3rep.112.bamtobed5endintersect.signal	merged_normed_input.rounding.txt
ERY_fl.h3k27me3rep.132.bamtobed5endintersect.signal	merged_normed_input.rounding.txt
G1E.h3k27me3rep.15.bamtobed5endintersect.signal	merged_normed_input.rounding.txt
G1E.h3k27me3rep.24.bamtobed5endintersect.signal	merged_normed_input.rounding.txt
HPC7.h3k27me3rep.100132.bamtobed5endintersect.signal	merged_normed_input.rounding.txt
LSK_BM.h3k27me3rep.100143.bamtobed5endintersect.signal	merged_normed_input.rounding.txt
LSK_BM.h3k27me3rep.100144.bamtobed5endintersect.signal	merged_normed_input.rounding.txt
MK_mat_fl.h3k27me3rep.111.bamtobed5endintersect.signal	merged_normed_input.rounding.txt
MK_mat_fl.h3k27me3rep.130.bamtobed5endintersect.signal	merged_normed_input.rounding.txt
NEU.h3k27me3rep.100149.bamtobed5endintersect.signal	merged_normed_input.rounding.txt
T_CD4_SPL.h3k27me3rep.100152.bamtobed5endintersect.signal	merged_normed_input.rounding.txt
T_CD8_SPL.h3k27me3rep.100156.bamtobed5endintersect.signal	merged_normed_input.rounding.txt
B_SPL.h3k36me3rep.126.bamtobed5endintersect.signal	merged_normed_input.rounding.txt
B_SPL.h3k36me3rep.157.bamtobed5endintersect.signal	merged_normed_input.rounding.txt
ER4.h3k36me3rep.109.bamtobed5endintersect.signal	merged_normed_input.rounding.txt
ER4.h3k36me3rep.135.bamtobed5endintersect.signal	merged_normed_input.rounding.txt
ERY_fl.h3k36me3rep.124.bamtobed5endintersect.signal	merged_normed_input.rounding.txt
ERY_fl.h3k36me3rep.133.bamtobed5endintersect.signal	merged_normed_input.rounding.txt
G1E.h3k36me3rep.108.bamtobed5endintersect.signal	merged_normed_input.rounding.txt
G1E.h3k36me3rep.127.bamtobed5endintersect.signal	merged_normed_input.rounding.txt
HPC7.h3k36me3rep.100133.bamtobed5endintersect.signal	merged_normed_input.rounding.txt
LSK_BM.h3k36me3rep.100141.bamtobed5endintersect.signal	merged_normed_input.rounding.txt
LSK_BM.h3k36me3rep.100142.bamtobed5endintersect.signal	merged_normed_input.rounding.txt
MK_mat_fl.h3k36me3rep.123.bamtobed5endintersect.signal	merged_normed_input.rounding.txt
MK_mat_fl.h3k36me3rep.145.bamtobed5endintersect.signal	merged_normed_input.rounding.txt
NEU.h3k36me3rep.100147.bamtobed5endintersect.signal	merged_normed_input.rounding.txt
B_SPL.h3k4me1rep.100051.bamtobed5endintersect.signal	merged_normed_input.rounding.txt
CFU_E_ad.h3k4me1rep.100046.bamtobed5endintersect.signal	merged_normed_input.rounding.txt
CLP.h3k4me1rep.100055.bamtobed5endintersect.signal	merged_normed_input.rounding.txt
CMP.h3k4me1rep.100043.bamtobed5endintersect.signal	merged_normed_input.rounding.txt
ER4.h3k4me1rep.12.bamtobed5endintersect.signal	merged_normed_input.rounding.txt
ER4.h3k4me1rep.99.bamtobed5endintersect.signal	merged_normed_input.rounding.txt
ERY_ad.h3k4me1rep.100047.bamtobed5endintersect.signal	merged_normed_input.rounding.txt
ERY_fl.h3k4me1rep.116.bamtobed5endintersect.signal	merged_normed_input.rounding.txt
ERY_fl.h3k4me1rep.95.bamtobed5endintersect.signal	merged_normed_input.rounding.txt
G1E.h3k4me1rep.21.bamtobed5endintersect.signal	merged_normed_input.rounding.txt
G1E.h3k4me1rep.87.bamtobed5endintersect.signal	merged_normed_input.rounding.txt
GMP.h3k4me1rep.100044.bamtobed5endintersect.signal	merged_normed_input.rounding.txt
HPC7.h3k4me1rep.100129.bamtobed5endintersect.signal	merged_normed_input.rounding.txt
LSK_BM.h3k4me1rep.100040.bamtobed5endintersect.signal	merged_normed_input.rounding.txt
LSK_BM.h3k4me1rep.100041.bamtobed5endintersect.signal	merged_normed_input.rounding.txt
LSK_BM.h3k4me1rep.100042.bamtobed5endintersect.signal	merged_normed_input.rounding.txt
MEP.h3k4me1rep.100045.bamtobed5endintersect.signal	merged_normed_input.rounding.txt
MK_mat_fl.h3k4me1rep.115.bamtobed5endintersect.signal	merged_normed_input.rounding.txt
MK_mat_fl.h3k4me1rep.96.bamtobed5endintersect.signal	merged_normed_input.rounding.txt
MONO_BM.h3k4me1rep.100049.bamtobed5endintersect.signal	merged_normed_input.rounding.txt
NEU.h3k4me1rep.100048.bamtobed5endintersect.signal	merged_normed_input.rounding.txt
NK_SPL.h3k4me1rep.100054.bamtobed5endintersect.signal	merged_normed_input.rounding.txt
T_CD4_SPL.h3k4me1rep.100052.bamtobed5endintersect.signal	merged_normed_input.rounding.txt
T_CD8_SPL.h3k4me1rep.100053.bamtobed5endintersect.signal	merged_normed_input.rounding.txt
B_SPL.h3k4me3rep.100067.bamtobed5endintersect.signal	merged_normed_input.rounding.txt
CFU_E_ad.h3k4me3rep.100062.bamtobed5endintersect.signal	merged_normed_input.rounding.txt
CLP.h3k4me3rep.100071.bamtobed5endintersect.signal	merged_normed_input.rounding.txt
CMP.h3k4me3rep.100059.bamtobed5endintersect.signal	merged_normed_input.rounding.txt
ER4.h3k4me3rep.13.bamtobed5endintersect.signal	merged_normed_input.rounding.txt
ER4.h3k4me3rep.98.bamtobed5endintersect.signal	merged_normed_input.rounding.txt
ERY_ad.h3k4me3rep.100063.bamtobed5endintersect.signal	merged_normed_input.rounding.txt
ERY_fl.h3k4me3rep.120.bamtobed5endintersect.signal	merged_normed_input.rounding.txt
ERY_fl.h3k4me3rep.131.bamtobed5endintersect.signal	merged_normed_input.rounding.txt
G1E.h3k4me3rep.22.bamtobed5endintersect.signal	merged_normed_input.rounding.txt
G1E.h3k4me3rep.97.bamtobed5endintersect.signal	merged_normed_input.rounding.txt
GMP.h3k4me3rep.100060.bamtobed5endintersect.signal	merged_normed_input.rounding.txt
HPC7.h3k4me3rep.100134.bamtobed5endintersect.signal	merged_normed_input.rounding.txt
LSK_BM.h3k4me3rep.100056.bamtobed5endintersect.signal	merged_normed_input.rounding.txt
LSK_BM.h3k4me3rep.100057.bamtobed5endintersect.signal	merged_normed_input.rounding.txt
LSK_BM.h3k4me3rep.100058.bamtobed5endintersect.signal	merged_normed_input.rounding.txt
MEP.h3k4me3rep.100061.bamtobed5endintersect.signal	merged_normed_input.rounding.txt
MK_imm_ad.h3k4me3rep.100016.bamtobed5endintersect.signal	merged_normed_input.rounding.txt
MK_imm_ad.h3k4me3rep.100126.bamtobed5endintersect.signal	merged_normed_input.rounding.txt
MK_mat_fl.h3k4me3rep.118.bamtobed5endintersect.signal	merged_normed_input.rounding.txt
MK_mat_fl.h3k4me3rep.119.bamtobed5endintersect.signal	merged_normed_input.rounding.txt
MONO_BM.h3k4me3rep.100065.bamtobed5endintersect.signal	merged_normed_input.rounding.txt
NEU.h3k4me3rep.100064.bamtobed5endintersect.signal	merged_normed_input.rounding.txt
NK_SPL.h3k4me3rep.100070.bamtobed5endintersect.signal	merged_normed_input.rounding.txt
T_CD4_SPL.h3k4me3rep.100068.bamtobed5endintersect.signal	merged_normed_input.rounding.txt
T_CD8_SPL.h3k4me3rep.100069.bamtobed5endintersect.signal	merged_normed_input.rounding.txt
B_SPL.h3k9me3rep.104.bamtobed5endintersect.signal	merged_normed_input.rounding.txt
B_SPL.h3k9me3rep.156.bamtobed5endintersect.signal	merged_normed_input.rounding.txt
ER4.h3k9me3rep.134.bamtobed5endintersect.signal	merged_normed_input.rounding.txt
ER4.h3k9me3rep.59.bamtobed5endintersect.signal	merged_normed_input.rounding.txt
ERY_fl.h3k9me3rep.117.bamtobed5endintersect.signal	merged_normed_input.rounding.txt
ERY_fl.h3k9me3rep.144.bamtobed5endintersect.signal	merged_normed_input.rounding.txt
G1E.h3k9me3rep.88.bamtobed5endintersect.signal	merged_normed_input.rounding.txt
G1E.h3k9me3rep.94.bamtobed5endintersect.signal	merged_normed_input.rounding.txt
MK_mat_fl.h3k9me3rep.125.bamtobed5endintersect.signal	merged_normed_input.rounding.txt
MK_mat_fl.h3k9me3rep.129.bamtobed5endintersect.signal	merged_normed_input.rounding.txt
NEU.h3k9me3rep.100150.bamtobed5endintersect.signal	merged_normed_input.rounding.txt
B_SPL.ctcfrep.35.bamtobed5endintersect.signal	merged_normed_input.rounding.txt
B_SPL.ctcfrep.47.bamtobed5endintersect.signal	merged_normed_input.rounding.txt
ER4.ctcfrep.25.bamtobed5endintersect.signal	merged_normed_input.rounding.txt
ER4.ctcfrep.76.bamtobed5endintersect.signal	merged_normed_input.rounding.txt
ERY_ad.ctcfrep.100146.bamtobed5endintersect.signal	merged_normed_input.rounding.txt
ERY_fl.ctcfrep.100162.bamtobed5endintersect.signal	merged_normed_input.rounding.txt
ERY_fl.ctcfrep.100163.bamtobed5endintersect.signal	merged_normed_input.rounding.txt
G1E.ctcfrep.26.bamtobed5endintersect.signal	merged_normed_input.rounding.txt
G1E.ctcfrep.75.bamtobed5endintersect.signal	merged_normed_input.rounding.txt
HPC7.ctcfrep.100127.bamtobed5endintersect.signal	merged_normed_input.rounding.txt
LSK_BM.ctcfrep.1295.bamtobed5endintersect.signal	merged_normed_input.rounding.txt
MONO_BM.ctcfrep.100164.bamtobed5endintersect.signal	merged_normed_input.rounding.txt
MONO_BM.ctcfrep.100166.bamtobed5endintersect.signal	merged_normed_input.rounding.txt
NEU.ctcfrep.100151.bamtobed5endintersect.signal	merged_normed_input.rounding.txt
T_CD4_SPL.ctcfrep.100157.bamtobed5endintersect.signal	merged_normed_input.rounding.txt
T_CD8_SPL.ctcfrep.100158.bamtobed5endintersect.signal	merged_normed_input.rounding.txt
B_SPL.atacrep.100072.bamtobed5endintersect.signal	ones_input.ataconly.rounding.txt
CFU_E_ad.atacrep.845.bamtobed5endintersect.signal	ones_input.ataconly.rounding.txt
CFU_E_ad.atacrep.853.bamtobed5endintersect.signal	ones_input.ataconly.rounding.txt
CFUMK.atacrep.847.bamtobed5endintersect.signal	ones_input.ataconly.rounding.txt
CFUMK.atacrep.855.bamtobed5endintersect.signal	ones_input.ataconly.rounding.txt
CMP.atacrep.842.bamtobed5endintersect.signal	ones_input.ataconly.rounding.txt
CMP.atacrep.850.bamtobed5endintersect.signal	ones_input.ataconly.rounding.txt
ER4.atacrep.872.bamtobed5endintersect.signal	ones_input.ataconly.rounding.txt
ER4.atacrep.873.bamtobed5endintersect.signal	ones_input.ataconly.rounding.txt
ERY_ad.atacrep.846.bamtobed5endintersect.signal	ones_input.ataconly.rounding.txt
ERY_ad.atacrep.854.bamtobed5endintersect.signal	ones_input.ataconly.rounding.txt
ERY_fl.atacrep.100137.bamtobed5endintersect.signal	ones_input.ataconly.rounding.txt
G1E.atacrep.870.bamtobed5endintersect.signal	ones_input.ataconly.rounding.txt
G1E.atacrep.871.bamtobed5endintersect.signal	ones_input.ataconly.rounding.txt
GMP.atacrep.843.bamtobed5endintersect.signal	ones_input.ataconly.rounding.txt
GMP.atacrep.851.bamtobed5endintersect.signal	ones_input.ataconly.rounding.txt
HPC7.atacrep.100130.bamtobed5endintersect.signal	ones_input.ataconly.rounding.txt
HPC7.atacrep.100131.bamtobed5endintersect.signal	ones_input.ataconly.rounding.txt
LSK_BM.atacrep.1196.bamtobed5endintersect.signal	ones_input.ataconly.rounding.txt
LSK_BM.atacrep.987.bamtobed5endintersect.signal	ones_input.ataconly.rounding.txt
MEP.atacrep.844.bamtobed5endintersect.signal	ones_input.ataconly.rounding.txt
MEP.atacrep.852.bamtobed5endintersect.signal	ones_input.ataconly.rounding.txt
MK_imm_ad.atacrep.848.bamtobed5endintersect.signal	ones_input.ataconly.rounding.txt
MK_imm_ad.atacrep.856.bamtobed5endintersect.signal	ones_input.ataconly.rounding.txt
MONO_BM.atacrep.1197.bamtobed5endintersect.signal	ones_input.ataconly.rounding.txt
MONO_BM.atacrep.1198.bamtobed5endintersect.signal	ones_input.ataconly.rounding.txt
NEU.atacrep.1199.bamtobed5endintersect.signal	ones_input.ataconly.rounding.txt
NEU.atacrep.1200.bamtobed5endintersect.signal	ones_input.ataconly.rounding.txt
NK_SPL.atacrep.100077.bamtobed5endintersect.signal	ones_input.ataconly.rounding.txt
T_CD4_SPL.atacrep.100075.bamtobed5endintersect.signal	ones_input.ataconly.rounding.txt
T_CD8_SPL.atacrep.100078.bamtobed5endintersect.signal	ones_input.ataconly.rounding.txt
