# Supplementary material for: An integrative view of the regulatory and transcriptional landscapes in mouse hematopoiesis
Source: Genome Res. 2020 Mar;30(3):472–84. doi: 10.1101/gr.255760.119 (PMC7111515; doi:10.1101/gr.255760.119)
Supplement: Supplemental Material [file supp_gr.255760.119_Supplemental_Code.zip › Supplemental_Code/01_S3norm_pipeline/INSTALL.sh]

### install R dependence
Rscript src/install_R.R

### install python dependence
pip install --upgrade pip --user
pip install --upgrade numpy --user
pip install --upgrade matplotlib --user
pip install --upgrade scipy --user
