# Supplementary material for: An integrative view of the regulatory and transcriptional landscapes in mouse hematopoiesis
Source: Genome Res. 2020 Mar;30(3):472–84. doi: 10.1101/gr.255760.119 (PMC7111515; doi:10.1101/gr.255760.119)
Supplement: Supplemental Material [file supp_gr.255760.119_Supplemental_Code.zip › Supplemental_Code/01_S3norm_pipeline/README.txt]

###
The input and the command used for S3norm can be downloaded from the following link:

https://psu.box.com/s/6au7oqfxbez7qxx46mc7oqn9cpvossbf

The user needs to change the directory in the following files and then use "bash RUNME.sh" to run IDEAS.
run_pipeline.sh

### run IDEAS
bash run_pipeline.sh
