# Supplementary material for: An integrative view of the regulatory and transcriptional landscapes in mouse hematopoiesis
Source: Genome Res. 2020 Mar;30(3):472–84. doi: 10.1101/gr.255760.119 (PMC7111515; doi:10.1101/gr.255760.119)
Supplement: Supplemental Material [file supp_gr.255760.119_Supplemental_Code.zip › Supplemental_Code/01_S3norm_pipeline/run_pipeline.sh]

###### set parameters
script_dir=/storage/home/gzx103/group/software/vision_mouse/src/
working_dir=/storage/home/gzx103/scratch/vision/test_pipeline/
input_dir=/storage/home/gzx103/scratch/vision/test_pipeline/input_5end_rc/
input_file_list=info_table_all.rc2nbp.txt
overall_upper=16
overall_lower=2
select_method=frip
user_given_global_ref=ERY_fl.h3k4me3rep.fisher_p.txt

time bash $script_dir'overall_pipeline.sh' $script_dir $working_dir $input_dir $input_file_list $overall_upper $overall_lower $select_method $user_given_global_ref
