# Supplementary material for: An integrative view of the regulatory and transcriptional landscapes in mouse hematopoiesis
Source: Genome Res. 2020 Mar;30(3):472–84. doi: 10.1101/gr.255760.119 (PMC7111515; doi:10.1101/gr.255760.119)
Supplement: Supplemental Material [file supp_gr.255760.119_Supplemental_Code.zip › Supplemental_Code/01_S3norm_pipeline/src/install_R.R]

### install R dependence:
install.packages("metap",repos = "http://cran.us.r-project.org")
require("metap")
install.packages("LSD",repos = "http://cran.us.r-project.org")
require("LSD")
