# Supplementary material for: An integrative view of the regulatory and transcriptional landscapes in mouse hematopoiesis
Source: Genome Res. 2020 Mar;30(3):472–84. doi: 10.1101/gr.255760.119 (PMC7111515; doi:10.1101/gr.255760.119)
Supplement: Supplemental Material [file supp_gr.255760.119_Supplemental_Code.zip › Supplemental_Code/01_S3norm_pipeline/src/normalize_input/info_table_input.txt]

B_SPL.141.input.signal	ER4.137.input.signal
B_SPL.36.input.signal	ER4.137.input.signal
ER4.137.input.signal	ER4.137.input.signal
ER4.2.input.signal	ER4.137.input.signal
ERY_fl.150.input.signal	ER4.137.input.signal
ERY_fl.56.input.signal	ER4.137.input.signal
G1E.138.input.signal	ER4.137.input.signal
G1E.18.input.signal	ER4.137.input.signal
HPC7.100135.input.signal	ER4.137.input.signal
LSK.1296.input.signal	ER4.137.input.signal
MEP.183.input.signal	ER4.137.input.signal
MK.100022.input.signal	ER4.137.input.signal
MK.100023.input.signal	ER4.137.input.signal
MK.100083.input.signal	ER4.137.input.signal
MK.100116.input.signal	ER4.137.input.signal
MK.100118.input.signal	ER4.137.input.signal
MK.140.input.signal	ER4.137.input.signal
MK.48.input.signal	ER4.137.input.signal
NEU.100148.input.signal	ER4.137.input.signal
T_CD4.100153.input.signal	ER4.137.input.signal
T_CD8.100155.input.signal	ER4.137.input.signal
