# Supplementary material for: An integrative view of the regulatory and transcriptional landscapes in mouse hematopoiesis
Source: Genome Res. 2020 Mar;30(3):472–84. doi: 10.1101/gr.255760.119 (PMC7111515; doi:10.1101/gr.255760.119)
Supplement: Supplemental Material [file supp_gr.255760.119_Supplemental_Code.zip › Supplemental_Code/01_S3norm_pipeline/src/normalize_input/normalize_input.R]

args = commandArgs(trailingOnly=TRUE)

x = args[1]
y = args[2]
x_norm_output = args[3]

sx = scan(x)
sy = scan(y)

sx_n = (sx+1) / sum(sx) * sum(sy)

write.table(sx_n, x_norm_output, sep='\t', col.names=FALSE, row.names=FALSE, quote=FALSE)
