# Supplementary material for: An integrative view of the regulatory and transcriptional landscapes in mouse hematopoiesis
Source: Genome Res. 2020 Mar;30(3):472–84. doi: 10.1101/gr.255760.119 (PMC7111515; doi:10.1101/gr.255760.119)
Supplement: Supplemental Material [file supp_gr.255760.119_Supplemental_Code.zip › Supplemental_Code/02_IDEAS_pipeline/README.txt]

###
The scripts and the command used for IDEAS can be downloaded from the following link:

https://psu.box.com/s/1zubrk1dsfztrtk4h9k4trrpdrgauec5

### The IDEAS scripts can be downloaded from:
https://github.com/seqcode/IDEAS

The user needs to change the directory in the following files and then run IDEAS.
run_IDEAS.sh
run_IDEAS.parafile
run_IDEAS.input
run_IDEAS_lesshetero.sh
run_IDEAS_lesshetero.parafile
run_IDEAS_lesshetero.input

### run IDEAS
bash run_IDEAS.sh

### rerun IDEAS after removing heterogeneous states
bash run_IDEAS_lesshetero.sh
