# Supplementary material for: An integrative view of the regulatory and transcriptional landscapes in mouse hematopoiesis
Source: Genome Res. 2020 Mar;30(3):472–84. doi: 10.1101/gr.255760.119 (PMC7111515; doi:10.1101/gr.255760.119)
Supplement: Supplemental Material [file supp_gr.255760.119_Supplemental_Code.zip › Supplemental_Code/02_IDEAS_pipeline/RUNME.sh]

### run IDEAS
time bash run_IDEAS.sh

### rerun IDEAS after moving heterogeneous states from the para file, 
### Then use the para file as the prior (line 20) in the "run_IDEAS_lesshetero.parafile" file
### Then rerun IDEAS
time bash run_IDEAS_lesshetero.sh
