# Supplementary material for: An integrative view of the regulatory and transcriptional landscapes in mouse hematopoiesis
Source: Genome Res. 2020 Mar;30(3):472–84. doi: 10.1101/gr.255760.119 (PMC7111515; doi:10.1101/gr.255760.119)
Supplement: Supplemental Material [file supp_gr.255760.119_Supplemental_Code.zip › Supplemental_Code/02_IDEAS_pipeline/run_IDEAS.input]

B_SPL atac /gpfs/group/yzz2/legacy/group/projects/vision/pknorm_2_16lim_ref1mo_sample1mo_0424/B_SPL.atac.pkn2_16.txt
B_SPL ctcf /gpfs/group/yzz2/legacy/group/projects/vision/pknorm_2_16lim_ref1mo_sample1mo_0424/B_SPL.ctcf.pkn2_16.txt
B_SPL h3k27ac /gpfs/group/yzz2/legacy/group/projects/vision/pknorm_2_16lim_ref1mo_sample1mo_0424/B_SPL.h3k27ac.pkn2_16.txt
B_SPL h3k27me3 /gpfs/group/yzz2/legacy/group/projects/vision/pknorm_2_16lim_ref1mo_sample1mo_0424/B_SPL.h3k27me3.pkn2_16.txt
B_SPL h3k36me3 /gpfs/group/yzz2/legacy/group/projects/vision/pknorm_2_16lim_ref1mo_sample1mo_0424/B_SPL.h3k36me3.pkn2_16.txt
B_SPL h3k4me1 /gpfs/group/yzz2/legacy/group/projects/vision/pknorm_2_16lim_ref1mo_sample1mo_0424/B_SPL.h3k4me1.pkn2_16.txt
B_SPL h3k4me3 /gpfs/group/yzz2/legacy/group/projects/vision/pknorm_2_16lim_ref1mo_sample1mo_0424/B_SPL.h3k4me3.pkn2_16.txt
B_SPL h3k9me3 /gpfs/group/yzz2/legacy/group/projects/vision/pknorm_2_16lim_ref1mo_sample1mo_0424/B_SPL.h3k9me3.pkn2_16.txt
CFU_E_ad atac /gpfs/group/yzz2/legacy/group/projects/vision/pknorm_2_16lim_ref1mo_sample1mo_0424/CFU_E_ad.atac.pkn2_16.txt
CFU_E_ad h3k27ac /gpfs/group/yzz2/legacy/group/projects/vision/pknorm_2_16lim_ref1mo_sample1mo_0424/CFU_E_ad.h3k27ac.pkn2_16.txt
CFU_E_ad h3k4me1 /gpfs/group/yzz2/legacy/group/projects/vision/pknorm_2_16lim_ref1mo_sample1mo_0424/CFU_E_ad.h3k4me1.pkn2_16.txt
CFU_E_ad h3k4me3 /gpfs/group/yzz2/legacy/group/projects/vision/pknorm_2_16lim_ref1mo_sample1mo_0424/CFU_E_ad.h3k4me3.pkn2_16.txt
CFUMK atac /gpfs/group/yzz2/legacy/group/projects/vision/pknorm_2_16lim_ref1mo_sample1mo_0424/CFUMK.atac.pkn2_16.txt
CLP h3k27ac /gpfs/group/yzz2/legacy/group/projects/vision/pknorm_2_16lim_ref1mo_sample1mo_0424/CLP.h3k27ac.pkn2_16.txt
CLP h3k4me1 /gpfs/group/yzz2/legacy/group/projects/vision/pknorm_2_16lim_ref1mo_sample1mo_0424/CLP.h3k4me1.pkn2_16.txt
CLP h3k4me3 /gpfs/group/yzz2/legacy/group/projects/vision/pknorm_2_16lim_ref1mo_sample1mo_0424/CLP.h3k4me3.pkn2_16.txt
CMP atac /gpfs/group/yzz2/legacy/group/projects/vision/pknorm_2_16lim_ref1mo_sample1mo_0424/CMP.atac.pkn2_16.txt
CMP h3k27ac /gpfs/group/yzz2/legacy/group/projects/vision/pknorm_2_16lim_ref1mo_sample1mo_0424/CMP.h3k27ac.pkn2_16.txt
CMP h3k4me1 /gpfs/group/yzz2/legacy/group/projects/vision/pknorm_2_16lim_ref1mo_sample1mo_0424/CMP.h3k4me1.pkn2_16.txt
CMP h3k4me3 /gpfs/group/yzz2/legacy/group/projects/vision/pknorm_2_16lim_ref1mo_sample1mo_0424/CMP.h3k4me3.pkn2_16.txt
ER4 atac /gpfs/group/yzz2/legacy/group/projects/vision/pknorm_2_16lim_ref1mo_sample1mo_0424/ER4.atac.pkn2_16.txt
ER4 ctcf /gpfs/group/yzz2/legacy/group/projects/vision/pknorm_2_16lim_ref1mo_sample1mo_0424/ER4.ctcf.pkn2_16.txt
ER4 h3k27ac /gpfs/group/yzz2/legacy/group/projects/vision/pknorm_2_16lim_ref1mo_sample1mo_0424/ER4.h3k27ac.pkn2_16.txt
ER4 h3k27me3 /gpfs/group/yzz2/legacy/group/projects/vision/pknorm_2_16lim_ref1mo_sample1mo_0424/ER4.h3k27me3.pkn2_16.txt
ER4 h3k36me3 /gpfs/group/yzz2/legacy/group/projects/vision/pknorm_2_16lim_ref1mo_sample1mo_0424/ER4.h3k36me3.pkn2_16.txt
ER4 h3k4me1 /gpfs/group/yzz2/legacy/group/projects/vision/pknorm_2_16lim_ref1mo_sample1mo_0424/ER4.h3k4me1.pkn2_16.txt
ER4 h3k4me3 /gpfs/group/yzz2/legacy/group/projects/vision/pknorm_2_16lim_ref1mo_sample1mo_0424/ER4.h3k4me3.pkn2_16.txt
ER4 h3k9me3 /gpfs/group/yzz2/legacy/group/projects/vision/pknorm_2_16lim_ref1mo_sample1mo_0424/ER4.h3k9me3.pkn2_16.txt
ERY_ad atac /gpfs/group/yzz2/legacy/group/projects/vision/pknorm_2_16lim_ref1mo_sample1mo_0424/ERY_ad.atac.pkn2_16.txt
ERY_ad ctcf /gpfs/group/yzz2/legacy/group/projects/vision/pknorm_2_16lim_ref1mo_sample1mo_0424/ERY_ad.ctcf.pkn2_16.txt
ERY_ad h3k27ac /gpfs/group/yzz2/legacy/group/projects/vision/pknorm_2_16lim_ref1mo_sample1mo_0424/ERY_ad.h3k27ac.pkn2_16.txt
ERY_ad h3k27me3 /gpfs/group/yzz2/legacy/group/projects/vision/pknorm_2_16lim_ref1mo_sample1mo_0424/ERY_ad.h3k27me3.pkn2_16.txt
ERY_ad h3k4me1 /gpfs/group/yzz2/legacy/group/projects/vision/pknorm_2_16lim_ref1mo_sample1mo_0424/ERY_ad.h3k4me1.pkn2_16.txt
ERY_ad h3k4me3 /gpfs/group/yzz2/legacy/group/projects/vision/pknorm_2_16lim_ref1mo_sample1mo_0424/ERY_ad.h3k4me3.pkn2_16.txt
ERY_fl atac /gpfs/group/yzz2/legacy/group/projects/vision/pknorm_2_16lim_ref1mo_sample1mo_0424/ERY_fl.atac.pkn2_16.txt
ERY_fl ctcf /gpfs/group/yzz2/legacy/group/projects/vision/pknorm_2_16lim_ref1mo_sample1mo_0424/ERY_fl.ctcf.pkn2_16.txt
ERY_fl h3k27ac /gpfs/group/yzz2/legacy/group/projects/vision/pknorm_2_16lim_ref1mo_sample1mo_0424/ERY_fl.h3k27ac.pkn2_16.txt
ERY_fl h3k27me3 /gpfs/group/yzz2/legacy/group/projects/vision/pknorm_2_16lim_ref1mo_sample1mo_0424/ERY_fl.h3k27me3.pkn2_16.txt
ERY_fl h3k36me3 /gpfs/group/yzz2/legacy/group/projects/vision/pknorm_2_16lim_ref1mo_sample1mo_0424/ERY_fl.h3k36me3.pkn2_16.txt
ERY_fl h3k4me1 /gpfs/group/yzz2/legacy/group/projects/vision/pknorm_2_16lim_ref1mo_sample1mo_0424/ERY_fl.h3k4me1.pkn2_16.txt
ERY_fl h3k4me3 /gpfs/group/yzz2/legacy/group/projects/vision/pknorm_2_16lim_ref1mo_sample1mo_0424/ERY_fl.h3k4me3.pkn2_16.txt
ERY_fl h3k9me3 /gpfs/group/yzz2/legacy/group/projects/vision/pknorm_2_16lim_ref1mo_sample1mo_0424/ERY_fl.h3k9me3.pkn2_16.txt
G1E atac /gpfs/group/yzz2/legacy/group/projects/vision/pknorm_2_16lim_ref1mo_sample1mo_0424/G1E.atac.pkn2_16.txt
G1E ctcf /gpfs/group/yzz2/legacy/group/projects/vision/pknorm_2_16lim_ref1mo_sample1mo_0424/G1E.ctcf.pkn2_16.txt
G1E h3k27ac /gpfs/group/yzz2/legacy/group/projects/vision/pknorm_2_16lim_ref1mo_sample1mo_0424/G1E.h3k27ac.pkn2_16.txt
G1E h3k27me3 /gpfs/group/yzz2/legacy/group/projects/vision/pknorm_2_16lim_ref1mo_sample1mo_0424/G1E.h3k27me3.pkn2_16.txt
G1E h3k36me3 /gpfs/group/yzz2/legacy/group/projects/vision/pknorm_2_16lim_ref1mo_sample1mo_0424/G1E.h3k36me3.pkn2_16.txt
G1E h3k4me1 /gpfs/group/yzz2/legacy/group/projects/vision/pknorm_2_16lim_ref1mo_sample1mo_0424/G1E.h3k4me1.pkn2_16.txt
G1E h3k4me3 /gpfs/group/yzz2/legacy/group/projects/vision/pknorm_2_16lim_ref1mo_sample1mo_0424/G1E.h3k4me3.pkn2_16.txt
G1E h3k9me3 /gpfs/group/yzz2/legacy/group/projects/vision/pknorm_2_16lim_ref1mo_sample1mo_0424/G1E.h3k9me3.pkn2_16.txt
GMP atac /gpfs/group/yzz2/legacy/group/projects/vision/pknorm_2_16lim_ref1mo_sample1mo_0424/GMP.atac.pkn2_16.txt
GMP h3k27ac /gpfs/group/yzz2/legacy/group/projects/vision/pknorm_2_16lim_ref1mo_sample1mo_0424/GMP.h3k27ac.pkn2_16.txt
GMP h3k4me1 /gpfs/group/yzz2/legacy/group/projects/vision/pknorm_2_16lim_ref1mo_sample1mo_0424/GMP.h3k4me1.pkn2_16.txt
GMP h3k4me3 /gpfs/group/yzz2/legacy/group/projects/vision/pknorm_2_16lim_ref1mo_sample1mo_0424/GMP.h3k4me3.pkn2_16.txt
HPC7 atac /gpfs/group/yzz2/legacy/group/projects/vision/pknorm_2_16lim_ref1mo_sample1mo_0424/HPC7.atac.pkn2_16.txt
HPC7 ctcf /gpfs/group/yzz2/legacy/group/projects/vision/pknorm_2_16lim_ref1mo_sample1mo_0424/HPC7.ctcf.pkn2_16.txt
HPC7 h3k27ac /gpfs/group/yzz2/legacy/group/projects/vision/pknorm_2_16lim_ref1mo_sample1mo_0424/HPC7.h3k27ac.pkn2_16.txt
HPC7 h3k27me3 /gpfs/group/yzz2/legacy/group/projects/vision/pknorm_2_16lim_ref1mo_sample1mo_0424/HPC7.h3k27me3.pkn2_16.txt
HPC7 h3k36me3 /gpfs/group/yzz2/legacy/group/projects/vision/pknorm_2_16lim_ref1mo_sample1mo_0424/HPC7.h3k36me3.pkn2_16.txt
HPC7 h3k4me1 /gpfs/group/yzz2/legacy/group/projects/vision/pknorm_2_16lim_ref1mo_sample1mo_0424/HPC7.h3k4me1.pkn2_16.txt
HPC7 h3k4me3 /gpfs/group/yzz2/legacy/group/projects/vision/pknorm_2_16lim_ref1mo_sample1mo_0424/HPC7.h3k4me3.pkn2_16.txt
LSK_BM atac /gpfs/group/yzz2/legacy/group/projects/vision/pknorm_2_16lim_ref1mo_sample1mo_0424/LSK_BM.atac.pkn2_16.txt
LSK_BM ctcf /gpfs/group/yzz2/legacy/group/projects/vision/pknorm_2_16lim_ref1mo_sample1mo_0424/LSK_BM.ctcf.pkn2_16.txt
LSK_BM h3k27ac /gpfs/group/yzz2/legacy/group/projects/vision/pknorm_2_16lim_ref1mo_sample1mo_0424/LSK_BM.h3k27ac.pkn2_16.txt
LSK_BM h3k4me1 /gpfs/group/yzz2/legacy/group/projects/vision/pknorm_2_16lim_ref1mo_sample1mo_0424/LSK_BM.h3k4me1.pkn2_16.txt
LSK_BM h3k4me3 /gpfs/group/yzz2/legacy/group/projects/vision/pknorm_2_16lim_ref1mo_sample1mo_0424/LSK_BM.h3k4me3.pkn2_16.txt
MEP atac /gpfs/group/yzz2/legacy/group/projects/vision/pknorm_2_16lim_ref1mo_sample1mo_0424/MEP.atac.pkn2_16.txt
MEP h3k27ac /gpfs/group/yzz2/legacy/group/projects/vision/pknorm_2_16lim_ref1mo_sample1mo_0424/MEP.h3k27ac.pkn2_16.txt
MEP h3k4me1 /gpfs/group/yzz2/legacy/group/projects/vision/pknorm_2_16lim_ref1mo_sample1mo_0424/MEP.h3k4me1.pkn2_16.txt
MEP h3k4me3 /gpfs/group/yzz2/legacy/group/projects/vision/pknorm_2_16lim_ref1mo_sample1mo_0424/MEP.h3k4me3.pkn2_16.txt
MK_imm_ad atac /gpfs/group/yzz2/legacy/group/projects/vision/pknorm_2_16lim_ref1mo_sample1mo_0424/MK_imm_ad.atac.pkn2_16.txt
MK_imm_ad h3k27ac /gpfs/group/yzz2/legacy/group/projects/vision/pknorm_2_16lim_ref1mo_sample1mo_0424/MK_imm_ad.h3k27ac.pkn2_16.txt
MK_imm_ad h3k4me3 /gpfs/group/yzz2/legacy/group/projects/vision/pknorm_2_16lim_ref1mo_sample1mo_0424/MK_imm_ad.h3k4me3.pkn2_16.txt
MK_mat_fl h3k27me3 /gpfs/group/yzz2/legacy/group/projects/vision/pknorm_2_16lim_ref1mo_sample1mo_0424/MK_mat_fl.h3k27me3.pkn2_16.txt
MK_mat_fl h3k36me3 /gpfs/group/yzz2/legacy/group/projects/vision/pknorm_2_16lim_ref1mo_sample1mo_0424/MK_mat_fl.h3k36me3.pkn2_16.txt
MK_mat_fl h3k4me1 /gpfs/group/yzz2/legacy/group/projects/vision/pknorm_2_16lim_ref1mo_sample1mo_0424/MK_mat_fl.h3k4me1.pkn2_16.txt
MK_mat_fl h3k4me3 /gpfs/group/yzz2/legacy/group/projects/vision/pknorm_2_16lim_ref1mo_sample1mo_0424/MK_mat_fl.h3k4me3.pkn2_16.txt
MK_mat_fl h3k9me3 /gpfs/group/yzz2/legacy/group/projects/vision/pknorm_2_16lim_ref1mo_sample1mo_0424/MK_mat_fl.h3k9me3.pkn2_16.txt
MONO_BM atac /gpfs/group/yzz2/legacy/group/projects/vision/pknorm_2_16lim_ref1mo_sample1mo_0424/MONO_BM.atac.pkn2_16.txt
MONO_BM ctcf /gpfs/group/yzz2/legacy/group/projects/vision/pknorm_2_16lim_ref1mo_sample1mo_0424/MONO_BM.ctcf.pkn2_16.txt
MONO_BM h3k27ac /gpfs/group/yzz2/legacy/group/projects/vision/pknorm_2_16lim_ref1mo_sample1mo_0424/MONO_BM.h3k27ac.pkn2_16.txt
MONO_BM h3k4me1 /gpfs/group/yzz2/legacy/group/projects/vision/pknorm_2_16lim_ref1mo_sample1mo_0424/MONO_BM.h3k4me1.pkn2_16.txt
MONO_BM h3k4me3 /gpfs/group/yzz2/legacy/group/projects/vision/pknorm_2_16lim_ref1mo_sample1mo_0424/MONO_BM.h3k4me3.pkn2_16.txt
NEU atac /gpfs/group/yzz2/legacy/group/projects/vision/pknorm_2_16lim_ref1mo_sample1mo_0424/NEU.atac.pkn2_16.txt
NEU ctcf /gpfs/group/yzz2/legacy/group/projects/vision/pknorm_2_16lim_ref1mo_sample1mo_0424/NEU.ctcf.pkn2_16.txt
NEU h3k27ac /gpfs/group/yzz2/legacy/group/projects/vision/pknorm_2_16lim_ref1mo_sample1mo_0424/NEU.h3k27ac.pkn2_16.txt
NEU h3k27me3 /gpfs/group/yzz2/legacy/group/projects/vision/pknorm_2_16lim_ref1mo_sample1mo_0424/NEU.h3k27me3.pkn2_16.txt
NEU h3k36me3 /gpfs/group/yzz2/legacy/group/projects/vision/pknorm_2_16lim_ref1mo_sample1mo_0424/NEU.h3k36me3.pkn2_16.txt
NEU h3k4me1 /gpfs/group/yzz2/legacy/group/projects/vision/pknorm_2_16lim_ref1mo_sample1mo_0424/NEU.h3k4me1.pkn2_16.txt
NEU h3k4me3 /gpfs/group/yzz2/legacy/group/projects/vision/pknorm_2_16lim_ref1mo_sample1mo_0424/NEU.h3k4me3.pkn2_16.txt
NEU h3k9me3 /gpfs/group/yzz2/legacy/group/projects/vision/pknorm_2_16lim_ref1mo_sample1mo_0424/NEU.h3k9me3.pkn2_16.txt
NK_SPL atac /gpfs/group/yzz2/legacy/group/projects/vision/pknorm_2_16lim_ref1mo_sample1mo_0424/NK_SPL.atac.pkn2_16.txt
NK_SPL h3k27ac /gpfs/group/yzz2/legacy/group/projects/vision/pknorm_2_16lim_ref1mo_sample1mo_0424/NK_SPL.h3k27ac.pkn2_16.txt
NK_SPL h3k4me1 /gpfs/group/yzz2/legacy/group/projects/vision/pknorm_2_16lim_ref1mo_sample1mo_0424/NK_SPL.h3k4me1.pkn2_16.txt
NK_SPL h3k4me3 /gpfs/group/yzz2/legacy/group/projects/vision/pknorm_2_16lim_ref1mo_sample1mo_0424/NK_SPL.h3k4me3.pkn2_16.txt
T_CD4_SPL atac /gpfs/group/yzz2/legacy/group/projects/vision/pknorm_2_16lim_ref1mo_sample1mo_0424/T_CD4_SPL.atac.pkn2_16.txt
T_CD4_SPL ctcf /gpfs/group/yzz2/legacy/group/projects/vision/pknorm_2_16lim_ref1mo_sample1mo_0424/T_CD4_SPL.ctcf.pkn2_16.txt
T_CD4_SPL h3k4me1 /gpfs/group/yzz2/legacy/group/projects/vision/pknorm_2_16lim_ref1mo_sample1mo_0424/T_CD4_SPL.h3k4me1.pkn2_16.txt
T_CD4_SPL h3k4me3 /gpfs/group/yzz2/legacy/group/projects/vision/pknorm_2_16lim_ref1mo_sample1mo_0424/T_CD4_SPL.h3k4me3.pkn2_16.txt
T_CD8_SPL atac /gpfs/group/yzz2/legacy/group/projects/vision/pknorm_2_16lim_ref1mo_sample1mo_0424/T_CD8_SPL.atac.pkn2_16.txt
T_CD8_SPL ctcf /gpfs/group/yzz2/legacy/group/projects/vision/pknorm_2_16lim_ref1mo_sample1mo_0424/T_CD8_SPL.ctcf.pkn2_16.txt
T_CD8_SPL h3k27me3 /gpfs/group/yzz2/legacy/group/projects/vision/pknorm_2_16lim_ref1mo_sample1mo_0424/T_CD8_SPL.h3k27me3.pkn2_16.txt
T_CD8_SPL h3k4me1 /gpfs/group/yzz2/legacy/group/projects/vision/pknorm_2_16lim_ref1mo_sample1mo_0424/T_CD8_SPL.h3k4me1.pkn2_16.txt
T_CD8_SPL h3k4me3 /gpfs/group/yzz2/legacy/group/projects/vision/pknorm_2_16lim_ref1mo_sample1mo_0424/T_CD8_SPL.h3k4me3.pkn2_16.txt
