# Supplementary material for: An integrative view of the regulatory and transcriptional landscapes in mouse hematopoiesis
Source: Genome Res. 2020 Mar;30(3):472–84. doi: 10.1101/gr.255760.119 (PMC7111515; doi:10.1101/gr.255760.119)
Supplement: Supplemental Material [file supp_gr.255760.119_Supplemental_Code.zip › Supplemental_Code/fig1_figS4_ figS5_whole_genome_correlation_heatmap/get_cor_mat_heat.sh]

#PBS -l nodes=1:ppn=8
#PBS -l walltime=10:00:00
#PBS -j oe
#PBS -A yzz2_e_g_sc_default
#PBS -l pmem=16gb

module load gcc
module load python/2.7.14-anaconda5.0.1


#cd /storage/home/g/gzx103/scratch/vision/5end/pknorm_16lim/pcor_100lim_mean/pknorm_100lim_ref1mo_sample1mo

time Rscript plot_correlation_heatmap_withcolorbar.R pknorm_100lim_ref1mo_sample1mo_list.txt red white black average pearson pr_cor_heat_a.pdf

time Rscript plot_correlation_heatmap_withcolorbar.R pknorm_100lim_ref1mo_sample1mo_list.txt red white black average spearman sp_cor_heat_a.pdf
