# Supplementary material for: An integrative view of the regulatory and transcriptional landscapes in mouse hematopoiesis
Source: Genome Res. 2020 Mar;30(3):472–84. doi: 10.1101/gr.255760.119 (PMC7111515; doi:10.1101/gr.255760.119)
Supplement: Supplemental Material [file supp_gr.255760.119_Supplemental_Code.zip › Supplemental_Code/fig1_figS4_ figS5_whole_genome_correlation_heatmap/README.txt]

The input can be found in the following link: signal normalized by S3norm

https://psu.box.com/s/1bqinm82p2dgfcsoksu4vl86thhl5wxm
