# Supplementary material for: An integrative view of the regulatory and transcriptional landscapes in mouse hematopoiesis
Source: Genome Res. 2020 Mar;30(3):472–84. doi: 10.1101/gr.255760.119 (PMC7111515; doi:10.1101/gr.255760.119)
Supplement: Supplemental Material [file supp_gr.255760.119_Supplemental_Code.zip › Supplemental_Code/fig3_ccRE_intersect_number/bed_list_all.txt]

atac_20cell.fun.no0.txt	VISION_ccREs
AmitFriedman_BloodCellEnhancerCatalog_2014_mm10.bed.txt	Amit
SCREEN_musFetLiv_E14_5_DHSccREs_20180713.bed.txt	SCREEN_FetLiv_E14_5_ccREs
SCREEN_mouse_ccREs_mm10.all.txt	SCREEN_all
