# Supplementary material for: An integrative view of the regulatory and transcriptional landscapes in mouse hematopoiesis
Source: Genome Res. 2020 Mar;30(3):472–84. doi: 10.1101/gr.255760.119 (PMC7111515; doi:10.1101/gr.255760.119)
Supplement: Supplemental Material [file supp_gr.255760.119_Supplemental_Code.zip › Supplemental_Code/fig4_figS10_atac_rna_pk_correlation_heatmap_pca/get_result.sh]

time Rscript atac_pk_correlation_pca_repsep.R
time Rscript RNA_pk_correlation_pca_repsep.R
