# Supplementary material for: An integrative view of the regulatory and transcriptional landscapes in mouse hematopoiesis
Source: Genome Res. 2020 Mar;30(3):472–84. doi: 10.1101/gr.255760.119 (PMC7111515; doi:10.1101/gr.255760.119)
Supplement: Supplemental Material [file supp_gr.255760.119_Supplemental_Code.zip › Supplemental_Code/fig6_figS17_ccRE_selection_script/run2.R]

source("degene_try.R");
args<-commandArgs(trailingOnly=TRUE);
DEpredict(args[1], "/gpfs/scratch/yzz2/encode_mouse/","me66n.",frna="me66_gene_tpm_full.txt",fpref="me66n1m",maxdist=1000000,gidlist=as.integer(args[2]):as.integer(args[3]));
