# Supplementary material for: An integrative view of the regulatory and transcriptional landscapes in mouse hematopoiesis
Source: Genome Res. 2020 Mar;30(3):472–84. doi: 10.1101/gr.255760.119 (PMC7111515; doi:10.1101/gr.255760.119)
Supplement: Supplemental Material [file supp_gr.255760.119_Supplemental_Code.zip › Supplemental_Code/fig6_figS17_ccRE_selection_script/rungenecre_fixglobal.R]

source("genecre.R");
args<-commandArgs(trailingOnly=TRUE);
rna=read.table("/gpfs/group/yzz2/default/legacy/group/projects/vision/rna/rnaTPM.txt",header=T);
t=which(rna[,1] == args[1]);
x=as.matrix(rna[t,5:16]);
tss=rna[t,2];
m=apply(x,1,mean);
s=apply(x,1,sd);
tt=which(m>-4 & s>2);
e=as.matrix(read.table("vision_genecre.eRP")[,2]);
for(i in 12)
{	rt=run(x[tt,],tss[tt], 12, "../legacy/group/projects/vision/pknorm_2_16lim_ref1mo_sample1mo_0424/pknorm_2_16lim_ref1mo_0424_lesshet",args[1],e,lessone=i,B=100,fixEffect=TRUE);
	save(rt,file=paste("vision_result/vision_rna_tss5k_fix_global.",args[1],".3.",i,".Rdat",sep=""));
}
tt=which(m>-4 & s<=2);
for(i in 1:12)
{	rt=run(x[tt,],tss[tt], 12, "../legacy/group/projects/vision/pknorm_2_16lim_ref1mo_sample1mo_0424/pknorm_2_16lim_ref1mo_0424_lesshet",args[1],e,lessone=i,B=100,fixEffect=TRUE);
	save(rt,file=paste("vision_result/vision_rna_tss5k_fix_global.",args[1],".4.",i,".Rdat",sep=""));
}
tt=which(m<=-4 & s>2);
for(i in 1:12)
{	rt=run(x[tt,],tss[tt], 12, "../legacy/group/projects/vision/pknorm_2_16lim_ref1mo_sample1mo_0424/pknorm_2_16lim_ref1mo_0424_lesshet",args[1],e,lessone=i,B=100,fixEffect=TRUE);
	save(rt,file=paste("vision_result/vision_rna_tss5k_fix_global.",args[1],".2.",i,".Rdat",sep=""));
}
tt=which(m<=-4 & s<=2);
for(i in 1:12)
{	rt=run(x[tt,],tss[tt], 12, "../legacy/group/projects/vision/pknorm_2_16lim_ref1mo_sample1mo_0424/pknorm_2_16lim_ref1mo_0424_lesshet",args[1],e,lessone=i,B=100,fixEffect=TRUE);
	save(rt,file=paste("vision_result/vision_rna_tss5k_fix_global.",args[1],".1.",i,".Rdat",sep=""));
}
