# Supplementary material for: An integrative view of the regulatory and transcriptional landscapes in mouse hematopoiesis
Source: Genome Res. 2020 Mar;30(3):472–84. doi: 10.1101/gr.255760.119 (PMC7111515; doi:10.1101/gr.255760.119)
Supplement: Supplemental Material [file supp_gr.255760.119_Supplemental_Code.zip › Supplemental_Code/fig6_figS17_eRP_track_scripts/ct_list.txt]

B_SPL
CFU_E_ad
CFUMK
CLP
CMP
ER4
ERY_ad
ERY_fl
G1E
GMP
HPC7
LSK_BM
MEP
MK_imm_ad
MK_mat_fl
MONO_BM
NEU
NK_SPL
T_CD4_SPL
T_CD8_SPL
