# Supplementary material for: An integrative view of the regulatory and transcriptional landscapes in mouse hematopoiesis
Source: Genome Res. 2020 Mar;30(3):472–84. doi: 10.1101/gr.255760.119 (PMC7111515; doi:10.1101/gr.255760.119)
Supplement: Supplemental Material [file supp_gr.255760.119_Supplemental_Code.zip › Supplemental_Code/fig6_figS17_step2_extract_gene_cCRE_pair_from_Rdat/get_gene_groups.R]

rna = (read.table('rnaTPM.txt', header=T))
ccREs = (read.table('vision_cres.txt', header=F, sep='\t'))

rna[,2] = format(as.integer(rna[,2]), scientific = FALSE)


for (chr in rownames(table(rna[,1]))){
#chr='chr19'
t = which(rna[,1]==chr)
x = as.matrix(rna[t, 5:16])

tss = rna[t, 2]
m = apply(x,1,mean)
s = apply(x,1,sd)

tt3 = which(m>-4 & s>2)
tt4 = which(m>-4 & s<=2)
tt2 = which(m<=-4 & s>2)
tt1 = which(m<=-4 & s<=2)

used_id_1 = m<=-4 & s<=2
used_id_2 = m<=-4 & s>2
used_id_3 = m>-4 & s>2
used_id_4 = m>-4 & s<=2

used_id_mat = cbind(used_id_1, used_id_2, used_id_3, used_id_4)


	print(paste('chr:', chr))
	for (g in c(1:4)){
		#g=1
		print(paste('group:', g))
		used_id_g = used_id_mat[,g]
		for (c in c(1:12)){
			print(paste('cell:', c))
			dataset_name = paste('vision_rna_tss2k_ccreunit.', chr, '.', g, '.', c, '.Rdat', sep='')
			output_name = paste('vision_rna_tss2k_ccreunit.', chr, '.', g, '.', c, '.gene_ccRE.txt', sep='')
			load(dataset_name)
			rna_g = rna[t,][used_id_g,]
			print(summary(rt))
			info_all = cbind(rt$pair, rt$sel)
			extract_gene_ccRE = function(x){
				gene_tss = as.matrix(rna_g[x[3],c(1:4)])
				gene_ccRE = format((x[2]-1)*200, scientific = FALSE)
				#gene_ccRE = x[2]*200
				info_pos = c(gene_tss, gene_ccRE, x[3], x[4], x[5])
				#print(info_pos)
				return(info_pos)
			}
			info_pos_mat_g = t(apply(info_all, 1, function(x) extract_gene_ccRE(x)))
			#info_pos_mat_g = as.data.frame(info_pos_mat_g)
			#print(info_pos_mat_g[40198,])
			#info_pos_mat_g[,2] = format(info_pos_mat_g$'2', scientific = FALSE)
			#info_pos_mat_g[,5] = format(info_pos_mat_g$'5', scientific = FALSE)
			write.table(info_pos_mat_g, output_name, quote=FALSE, col.names=FALSE, row.names=FALSE, sep='\t')
		}
	}
}
