# Supplementary material for: An integrative view of the regulatory and transcriptional landscapes in mouse hematopoiesis
Source: Genome Res. 2020 Mar;30(3):472–84. doi: 10.1101/gr.255760.119 (PMC7111515; doi:10.1101/gr.255760.119)
Supplement: Supplemental Material [file supp_gr.255760.119_Supplemental_Code.zip › Supplemental_Code/fig6_figS17_step3_gene_cCRE_pair/vlookup.py]

def vlookup(file1,file1_mcol,file2,file2_mcol,output_name, keep2nd):
	# read the first table into a list
	data01=open(file1,'r')
	data011={}
	for records in data01:
		tmp=[x.strip() for x in records.split('\t')]
		data011[tmp[file1_mcol-1]]=tmp
	# read the second table into a dict
	data02=open(file2,'r')
	data021=[]
	for records in data02:
		tmp2=[x.strip() for x in records.split('\t')]
		data021.append(tmp2)

	#print(data011)
	#print(data021)
	data03=[]
	for records in data021:
		# test if second table selected id is in target info dict
		id2=records[file2_mcol-1]
		if id2 in data011:
			match_data=[]
			# save the first table info
			for rec1 in data011[id2]:
				match_data.append(rec1)
		else:
			match_data=['missing']
			
		if keep2nd == 'T':
			# save the second table info
			for rec2 in records:
				match_data.append(rec2)
			
		### append to final sorted matrix
		data03.append(match_data)

	data04=open(output_name,'w')
	for records in data03:
		for i in range(0,len(records)-1):
			data04.write(records[i]+'\t')
		data04.write(records[len(records)-1]+'\n')
	data04.close()
	data01.close()
	data02.close()


import getopt
import sys
def main(argv):
	try:
		opts, args = getopt.getopt(argv,"ht:m:s:n:o:k:")
	except getopt.GetoptError:
		print('python vlookup.py -t first_table_file -m first_table_ID -s second_table_file -n second_table_ID -o output_name -k keep2nd_matrix')
		sys.exit(2)

	for opt,arg in opts:
		if opt=="-h":
			print('python vlookup.py -t first_table_file -m first_table_ID -s second_table_file -n second_table_ID -o output_name -k keep2nd_matrix')
			sys.exit()
		elif opt=="-t":
			file1=str(arg.strip())
		elif opt=="-m":
			file1_mcol=int(arg.strip())
		elif opt=="-s":
			file2=str(arg.strip())
		elif opt=="-n":
			file2_mcol=int(arg.strip())
		elif opt=="-o":
			output_name=str(arg.strip())
		elif opt=="-k":
			keep2nd=str(arg.strip())
	vlookup(file1, file1_mcol, file2, file2_mcol, output_name, keep2nd)

if __name__=="__main__":
	main(sys.argv[1:])
