# Supplementary material for: An integrative view of the regulatory and transcriptional landscapes in mouse hematopoiesis
Source: Genome Res. 2020 Mar;30(3):472–84. doi: 10.1101/gr.255760.119 (PMC7111515; doi:10.1101/gr.255760.119)
Supplement: Supplemental Material [file supp_gr.255760.119_Supplemental_Code.zip › Supplemental_Code/fig6_figS17_step4_eRP_track_scripts/get_eRP_for_each_cCRE_in_each_ct.sh]

### get lm coefficients
folder_of_Rdat='/gpfs/group/yzz2/default/legacy/group/projects/vision/rna/'
time Rscript regress_coefficient_2kb.with0.R $folder_of_Rdat

### get cCRE state proportion
cd /storage/home/gzx103/group/projects/vision/pknorm_2_16lim_ref1mo_sample1mo_0424/get_eRP_tracks
### get state counts in cCRE in each ct
qsub PBS.splitbed.sh

### cbind state count
time bash split.sh

### get 8 track (4 gene groups, proximal & distal) for each cCRE 
qsub PBS.getbw.sh
