# Supplementary material for: An integrative view of the regulatory and transcriptional landscapes in mouse hematopoiesis
Source: Genome Res. 2020 Mar;30(3):472–84. doi: 10.1101/gr.255760.119 (PMC7111515; doi:10.1101/gr.255760.119)
Supplement: Supplemental Material [file supp_gr.255760.119_Supplemental_Code.zip › Supplemental_Code/fig6_figS17_step5_get_eRP_all_DP_4DP_heatmap/get_ePR_pipeline.sh]

cd ~/group/projects/vision/rna

### get eRPs raw coefficient
time Rscript regress_eRP_2kb.R

### get eRPs raw coefficient -> split D & P
time Rscript regress_eRP_2kb_DP.R

### get eRPs split D & P -> split 4 groups
time Rscript regress_eRP_2kb_split4group.R

### plot eRPs
time Rscript plot_eRPs.R
