# Supplementary material for: An integrative view of the regulatory and transcriptional landscapes in mouse hematopoiesis
Source: Genome Res. 2020 Mar;30(3):472–84. doi: 10.1101/gr.255760.119 (PMC7111515; doi:10.1101/gr.255760.119)
Supplement: Supplemental Material [file supp_gr.255760.119_Supplemental_Code.zip › Supplemental_Code/fig6_figS17_step7_get_megatable/round.R]

d = read.table('ccRE_eRP.table.txt', header=F)
d_sig = d[,-1]
d_sig_r = round(d_sig, 2)
d = cbind(d[,1], d_sig_r)
write.table(d, 'ccRE_eRP.table.r.txt', quote=F, col.names=F, row.names=F, sep='\t')
