# Supplementary material for: An integrative view of the regulatory and transcriptional landscapes in mouse hematopoiesis
Source: Genome Res. 2020 Mar;30(3):472–84. doi: 10.1101/gr.255760.119 (PMC7111515; doi:10.1101/gr.255760.119)
Supplement: Supplemental Material [file supp_gr.255760.119_Supplemental_Code.zip › Supplemental_Code/figS13_sequnwinder_motif_analysis/get_sequnwinder_output.sh]

java -Xmx20G -jar sequnwinder.jar --species Mus musculus;mm10 --seq /storage/home/sam77/group/genomes/mm10/ --threads 10 --memepath /storage/home/sam77/group/software/meme_4.11.3/bin/ --debug --win 400 --mink 4 --mink 5 --r 50 --x 3 --a 400 --hillsthresh 0.1 --memesearchwin 16 --genregs cmp9.labeled.txt --out sequnwinder_out_cmp9
